# Supplementary material for: The global, regional, and national patterns of change in the burden of bacterial pyoderma from 1990 to 2019 and the forecast for the next decade
Source: Sci Rep. 2025 Jan 13;15:1810. doi: 10.1038/s41598-025-85995-z (PMC11730338; doi:10.1038/s41598-025-85995-z)
Supplement: Supplementary file 1 — Supplementary Material 1 [file 41598_2025_85995_MOESM1_ESM.xlsx]

## Sheet: S1
Age-Standardized Incidence Rate of pyoderma in 204 countries worldwide in 2019
location	val	upper	lower
Republic of Indonesia	1786.55	1856.07	1730.22
Federated States of Micronesia	6368.75	6629.53	6119.62
Republic of Fiji	6368.2	6626.74	6139.21
Taiwan (Province of China)	8771.19	9065.79	8472.05
Solomon Islands	6347.07	6635.67	6105.47
Republic of Tajikistan	8667.17	9052.36	8334.39
Kingdom of Thailand	5338.56	5537.16	5144.27
People's Republic of China	6164.8	6364.95	5987.81
Republic of the Philippines	7886.06	8144.95	7663.19
Republic of Maldives	5503.59	5723.55	5302.29
Independent State of Papua New Guinea	6349.95	6610.07	6111.32
Kingdom of Cambodia	5250.13	5465.26	5052.37
Bosnia and Herzegovina	15634.9	16198	15129
Kyrgyz Republic	8627.1	8989.11	8290.09
Republic of Kiribati	6270.61	6532.57	6033.32
Republic of Azerbaijan	8664.92	9016.65	8353.19
Republic of the Union of Myanmar	5256.52	5455.38	5069.91
Turkmenistan	8720.48	9095.53	8410.55
Kingdom of Tonga	6334.94	6622.74	6090.84
Czech Republic	17986.5	18568.4	17394.6
Mongolia	8650.11	8991.42	8339.44
Democratic Republic of Timor-Leste	5289.34	5492.89	5104.99
Republic of the Marshall Islands	6366.19	6633.84	6143.19
Democratic People's Republic of Korea	7009.97	7256.7	6795.1
Socialist Republic of Viet Nam	10847.7	11325.2	10403.4
Lao People's Democratic Republic	5293.68	5517.23	5107.38
Republic of Kazakhstan	8596.6	8962.99	8283.65
Republic of Uzbekistan	8636.26	8998	8299.58
Republic of Poland	3578.48	3656.8	3511.51
Republic of Vanuatu	6352.95	6630.19	6118.41
Independent State of Samoa	6363.9	6641.57	6124.34
Republic of Bulgaria	15665.3	16219.1	15175.1
Republic of Estonia	10973.6	11436	10566.8
Georgia	8946.6	9326.46	8632.82
Malaysia	5381.2	5586.79	5182.85
North Macedonia	15689.9	16222.6	15212.9
Slovak Republic	21875.4	22569.4	21226.8
Democratic Socialist Republic of Sri Lanka	5250.85	5452.23	5060.4
Republic of Moldova	10933.3	11398.6	10515.4
Montenegro	15653.6	16141.5	15163.6
Republic of Korea	17337.5	18094.5	16641.5
Republic of Armenia	8639.33	9021.15	8325.52
Republic of Albania	15677.2	16233.1	15193.5
Republic of Austria	31286.7	32345.7	30241.1
Republic of Croatia	17288.1	17877.5	16768.4
Kingdom of Denmark	28979.2	30025.7	28041.1
Republic of Malta	22751.3	23634	21980.8
Republic of Latvia	10994.2	11470.6	10575.6
Ireland	23009.4	23859.8	22171.6
Federal Republic of Germany	28781.6	29747.1	27844
State of Israel	23051.8	23872.9	22268.5
Kingdom of Norway	23350.8	24145.5	22604.1
Republic of Slovenia	18114.9	18731.6	17535.2
Republic of Italy	15512	16076.9	15019.1
New Zealand	29959.2	30936.7	29017.1
Romania	21154.8	21833.1	20516.8
Hungary	15663	16219.4	15185
Kingdom of Spain	23060	23964	22232.7
Kingdom of Belgium	19517.9	20249.6	18852.1
Republic of Singapore	17258.8	18016.4	16559.6
Republic of Finland	30729.4	31800.5	29730.1
Republic of Serbia	13486.6	13981.8	13030
Principality of Andorra	23147	23998.8	22346.1
Japan	18904.8	19590.1	18289
Kingdom of the Netherlands	22919.3	23792.7	22082.8
Ukraine	10980.4	11389.3	10618.3
Republic of Belarus	10911.6	11390.4	10501.8
Hellenic Republic	23006.9	23897.9	22177.8
Australia	23038.1	23881.6	22257.8
Eastern Republic of Uruguay	10022.5	10399.7	9683.53
Russian Federation	11004.4	11369.3	10708.4
French Republic	23004.3	23877.7	22149.6
Kingdom of Sweden	22651.7	23491.6	21874.3
Brunei Darussalam	17383	18131	16662.7
Swiss Confederation	25495.9	26395.5	24573.7
Republic of Cyprus	22918.8	23797.6	22138
Republic of Lithuania	10976.2	11455.4	10568.5
Republic of Iceland	18094.8	18741.2	17456.9
Portuguese Republic	11937.8	12385.3	11530.1
Republic of Trinidad and Tobago	18361.7	19144.8	17714.9
Antigua and Barbuda	18297	18990.1	17648.2
Belize	18298	19033.7	17635.4
Dominican Republic	18332.3	19088.2	17621.1
Republic of Colombia	18859.1	19511.4	18231.3
Republic of Panama	18892.7	19561.2	18277.2
Republic of Haiti	18158.1	18891	17515.1
Argentine Republic	10050.1	10439.2	9710.11
Canada	1524.66	1577.08	1478.9
Plurinational State of Bolivia	18401.8	19084.1	17806.4
Saint Vincent and the Grenadines	18468.6	19213.5	17793.6
Republic of Guatemala	18719.4	19400.2	18091
Grand Duchy of Luxembourg	25079.3	25955.5	24180.5
Republic of Cuba	18370.9	19136.9	17707.6
United Mexican States	20330.6	20994	19729.6
Commonwealth of the Bahamas	18248.9	18984.4	17584.7
Republic of Costa Rica	18771.6	19453	18143
Grenada	18624.9	19406.3	17964.7
Republic of Ecuador	18812	19460.1	18223.5
Republic of Chile	10000.9	10396.6	9658
Arab Republic of Egypt	12962	13463.9	12515.4
Jamaica	18302.5	19031	17613.5
Republic of Honduras	18698.7	19408.8	18076.6
Republic of Nicaragua	18811.1	19512.2	18187.7
Republic of Suriname	18461.9	19211.4	17794
Republic of Paraguay	18773.3	19451.2	18216.9
United Kingdom of Great Britain and Northern Ireland	31227.7	32164.3	30367.7
Bolivarian Republic of Venezuela	18768.2	19484.6	18126.5
State of Kuwait	12096.8	12590.7	11696.5
United States of America	1702.35	1755.05	1657.85
Barbados	18466.5	19197.1	17805.5
Republic of El Salvador	18642.2	19338.4	18029.5
Commonwealth of Dominica	18533.2	19273.5	17862.3
Republic of Iraq	11474.4	11961.6	11057.2
Saint Lucia	18389.3	19109.1	17721.7
Republic of Guyana	18275.9	19015.1	17606.7
Republic of Yemen	12015	12517.7	11581.6
State of Qatar	12312.9	12831.8	11857.2
People's Democratic Republic of Algeria	12035.3	12539.6	11593.9
Kingdom of Bhutan	22302.7	23155.9	21593
Republic of Peru	18412.5	19051.5	17830.3
Kingdom of Morocco	12022.5	12541.5	11609.7
Republic of Tunisia	12032.8	12522.9	11616.6
Republic of Angola	18534.6	19340.3	17821.1
Federal Democratic Republic of Nepal	22719	23663.8	21992.3
Islamic Republic of Afghanistan	12021.9	12523.1	11608.4
Federative Republic of Brazil	19211.2	19826.3	18682.8
Republic of Burundi	12259.5	12698.7	11851.7
Kingdom of Saudi Arabia	12130.2	12623.7	11682.8
Palestine	12031.7	12525.8	11595.2
Lebanese Republic	12021.4	12536.6	11591
Kingdom of Bahrain	12152.7	12683.3	11699.8
State of Eritrea	12275.2	12748.6	11854.3
Democratic Republic of the Congo	18553.8	19352.1	17859
Hashemite Kingdom of Jordan	12076.9	12573.4	11655.2
Republic of Turkey	12045.9	12542.2	11635.2
Central African Republic	18491.1	19344.6	17767.2
Republic of Madagascar	12262.2	12712	11846.7
Sultanate of Oman	12216.6	12714	11754.1
State of Libya	12039.6	12531.6	11597.2
Union of the Comoros	12284.8	12721.5	11863.8
People's Republic of Bangladesh	22107.4	22914.4	21391.8
Republic of Mozambique	12320.9	12763.4	11898.8
Syrian Arab Republic	11992.4	12483.1	11574.1
Republic of Equatorial Guinea	18696.9	19523.1	17971.1
Republic of India	21672	22365	21116.6
Republic of the Congo	18602.9	19438.9	17870.6
United Arab Emirates	12228.8	12770.8	11781.7
Republic of Cabo Verde	17161.2	17913	16504.6
Republic of Djibouti	12306.9	12768.7	11859.2
Islamic Republic of Iran	12099.3	12492.3	11777.2
Republic of Zambia	12299.7	12760.1	11868.2
Republic of Namibia	28812.7	29863.7	27785.6
Republic of Kenya	12392	12782.3	12063.2
Republic of Guinea-Bissau	17068.1	17829.7	16434.2
Republic of Senegal	17124.5	17841.3	16521.8
Islamic Republic of Mauritania	17164.4	17945.7	16488.7
Republic of Malawi	12255.3	12697.1	11827.9
Republic of the Gambia	17111.2	17835	16503.3
Gabonese Republic	18621.9	19466.6	17904.8
Federal Democratic Republic of Ethiopia	14105.9	14540.2	13717.5
Federal Republic of Somalia	12235.4	12673.4	11827.4
Islamic Republic of Pakistan	22143.9	22865.8	21518
United Republic of Tanzania	12274.3	12726.5	11840.1
Burkina Faso	17117.3	17889.4	16489.9
American Samoa	6505.36	6763.66	6264.16
Republic of Ghana	17148.5	17866.6	16510.9
Federal Republic of Nigeria	17298	17891.8	16826.3
Republic of Chad	17078.3	17829.3	16444.3
Kingdom of Eswatini	28875.3	29954.4	27841.6
Republic of Botswana	28889.3	29993.5	27864.9
Republic of Liberia	17152.4	17886.4	16538
Republic of Mauritius	5288.25	5490.01	5104.28
Republic of Uganda	12256.1	12701.3	11829.1
Republic of Cameroon	17191.1	17921.4	16565.8
Republic of Zimbabwe	28777.8	29890.4	27797.8
Republic of Rwanda	12272.4	12759.1	11849.1
Kingdom of Lesotho	28880.4	29946.6	27862.8
Republic of Nauru	6315.21	6578.26	6084.45
Republic of Sierra Leone	17119.8	17867.4	16492.4
Democratic Republic of Sao Tome and Principe	17193.1	17892.1	16562.3
Republic of San Marino	22889.5	23726.2	22047.8
Republic of Côte d'Ivoire	17185.9	17932.5	16572.9
Republic of the Niger	17088.4	17867	16459.9
United States Virgin Islands	18274.1	19036.8	17632.8
Greenland	1535.1	1589.28	1489.4
Republic of Seychelles	5361.69	5574.77	5174.39
Republic of South Africa	28770.2	29734.4	27879.2
Republic of Palau	6402.62	6664.31	6164.29
Republic of Guinea	17074.2	17783.2	16433.7
Togolese Republic	17088.2	17839.6	16474
Republic of Mali	17100.4	17850.6	16418.6
Republic of Niue	6343.52	6622.04	6106.58
Bermuda	18275.1	19002.3	17626.4
Tokelau	6346.69	6599.32	6111.57
Republic of Benin	17121.5	17836.6	16432.8
Puerto Rico	18379.8	19118.5	17695.3
Republic of South Sudan	12266.2	12705.9	11835.3
Tuvalu	6353.32	6601.95	6115.3
Principality of Monaco	23009.4	23853.1	22198.8
Republic of Sudan	12023.9	12526.1	11572.9
Guam	6398.81	6664.71	6162.48
Cook Islands	6323.94	6593.84	6089.23
Northern Mariana Islands	6430.49	6708.11	6189.03
Saint Kitts and Nevis	18465	19222.6	17757.4

## Sheet: S2
Age-Standardized Mortality Rate of pyoderma in 204 countries worldwide in 2019
location	val	upper	lower
Republic of Yemen	0.256425	0.396899	0.148496
Republic of Croatia	0.0998054	0.140787	0.0353129
Republic of Vanuatu	2.95989	4.27698	1.58023
Arab Republic of Egypt	0.391154	0.785796	0.202336
Russian Federation	0.339339	0.515198	0.164513
Kingdom of Denmark	0.743143	0.959833	0.235833
Commonwealth of Dominica	2.67015	3.70896	1.65896
Republic of the Union of Myanmar	0.747324	1.14559	0.476289
Republic of Uganda	1.11158	1.61099	0.720529
Swiss Confederation	0.460034	0.654262	0.240032
Republic of the Gambia	1.86105	2.44594	1.37751
Islamic Republic of Iran	0.191124	0.280396	0.149296
Saint Kitts and Nevis	2.37477	4.51623	1.17281
Republic of Costa Rica	0.342319	0.629407	0.206684
Ukraine	0.180277	0.254603	0.0821844
Czech Republic	0.222606	0.323537	0.0551419
Dominican Republic	0.384601	0.575587	0.274145
Gabonese Republic	1.48778	2.4026	0.906094
Republic of Burundi	1.13779	1.72989	0.728281
Republic of the Philippines	0.558647	0.838859	0.373093
Republic of El Salvador	1.10054	1.50199	0.785553
Republic of Finland	0.344451	0.585851	0.217022
Republic of Zambia	1.21852	1.76264	0.847132
United Kingdom of Great Britain and Northern Ireland	0.589861	1.11207	0.348307
Hungary	0.429168	0.601092	0.1467
Republic of Ghana	1.68007	2.21883	1.04651
Republic of Iraq	0.166045	0.333059	0.116521
Republic of San Marino	0.197504	0.280767	0.128785
Union of the Comoros	1.36504	1.84961	0.9223
Tokelau	1.6054	2.15119	1.07791
American Samoa	5.59805	7.316	3.63672
North Macedonia	0.0868769	0.109643	0.0546212
Republic of Armenia	0.166017	0.222744	0.0722563
Democratic Socialist Republic of Sri Lanka	0.198215	0.355974	0.119998
Republic of Botswana	0.832546	1.84038	0.361507
Argentine Republic	1.74521	2.49136	0.753447
Islamic Republic of Afghanistan	0.631397	1.0805	0.293183
Federal Republic of Germany	0.510549	0.813204	0.300975
Hashemite Kingdom of Jordan	0.159198	0.259937	0.109214
Grenada	4.17871	6.87742	2.30925
Hellenic Republic	0.11589	0.18949	0.0634636
Republic of Guatemala	1.3832	2.50271	0.771287
Republic of Guinea-Bissau	1.91037	2.57358	1.3878
State of Kuwait	0.336998	0.454879	0.157235
Tuvalu	1.86674	2.66073	1.21393
Brunei Darussalam	0.841727	1.11124	0.47848
Republic of Honduras	1.30892	1.77587	0.860112
Republic of Guyana	0.799105	1.24253	0.354755
French Republic	0.569492	0.978199	0.228608
Eastern Republic of Uruguay	0.718313	1.32752	0.433238
Kingdom of Thailand	1.87102	2.66189	1.34271
Republic of Liberia	1.71639	2.4228	1.20308
United Mexican States	1.14222	1.74151	0.485834
Montenegro	0.05046	0.0629244	0.0390908
Republic of Djibouti	1.19999	1.73294	0.814624
Federal Democratic Republic of Ethiopia	1.24406	1.6806	0.821559
People's Republic of Bangladesh	1.36698	1.92897	0.675296
Democratic Republic of Timor-Leste	0.965724	1.63875	0.556323
Republic of Chile	0.533832	0.960737	0.28193
State of Eritrea	1.48868	2.11507	1.00411
Republic of Haiti	1.6807	2.57711	0.867964
Kingdom of Lesotho	2.12874	3.17517	1.28649
Republic of Poland	0.216873	0.389574	0.106041
Bermuda	0.398401	0.710707	0.200332
Republic of Sudan	0.601288	1.13521	0.183473
Republic of Kazakhstan	0.075433	0.127205	0.0420838
Republic of Mali	1.80945	2.37522	1.31947
State of Israel	0.546238	0.904926	0.239153
United States Virgin Islands	1.12549	1.51633	0.613464
Republic of South Africa	0.885473	1.13849	0.621212
Taiwan (Province of China)	0.610598	1.40135	0.332165
United States of America	0.384833	0.67475	0.211314
Japan	0.09467	0.176573	0.0557903
Republic of Korea	0.104778	0.159403	0.071378
Cook Islands	0.817948	1.0769	0.593026
Republic of India	1.43738	1.76569	0.851516
Republic of Malawi	1.0895	1.50485	0.767849
Kingdom of Bhutan	1.17479	1.73466	0.31308
Romania	0.120186	0.232199	0.0726814
Lebanese Republic	0.248229	0.492558	0.153448
State of Libya	0.365595	0.648773	0.206588
People's Republic of China	0.127746	0.199227	0.101283
Socialist Republic of Viet Nam	0.988976	1.52117	0.325812
Jamaica	0.917326	1.55385	0.341081
Principality of Monaco	0.135444	0.180691	0.0970223
Republic of Namibia	0.990707	1.72144	0.54192
Islamic Republic of Mauritania	2.01588	2.81522	1.2888
Kingdom of Morocco	0.413473	0.737391	0.220956
Republic of Nicaragua	0.954815	1.40099	0.718641
Republic of Singapore	0.173395	0.412	0.0873357
Republic of Zimbabwe	1.86212	2.719	1.26846
Republic of Iceland	0.198763	0.277943	0.0864382
Republic of the Niger	1.68959	2.36615	1.20563
Saint Lucia	1.84998	3.1879	0.860157
Republic of Panama	0.771283	1.28433	0.412809
Georgia	0.149102	0.205139	0.0483543
Republic of Serbia	0.147943	0.211848	0.0784132
Canada	0.313946	0.489054	0.150364
Republic of Azerbaijan	0.106313	0.142427	0.0819158
Bolivarian Republic of Venezuela	0.105725	0.199785	0.0659812
Republic of Indonesia	1.47195	1.79153	1.10792
Federal Democratic Republic of Nepal	0.0626447	0.0827215	0.0432581
Mongolia	0.585119	0.804718	0.450803
Republic of Guinea	1.77258	2.29889	1.3385
State of Qatar	4.56906	6.31589	1.96919
Kingdom of Eswatini	2.25545	3.1899	1.44264
Republic of Tajikistan	0.212993	0.278369	0.0840417
Ireland	0.38644	0.755712	0.219868
Republic of Madagascar	1.10827	1.51308	0.75984
Slovak Republic	0.185344	0.274674	0.0593076
Democratic People's Republic of Korea	0.187126	0.297164	0.0815335
Republic of Fiji	2.04064	2.61601	1.46101
Northern Mariana Islands	4.46714	5.8797	3.18089
Guam	2.96223	3.72546	2.11655
Republic of South Sudan	1.44981	2.02257	0.983963
Saint Vincent and the Grenadines	1.89633	3.27379	0.884466
Burkina Faso	1.8277	2.29727	1.43384
Republic of Suriname	2.84956	3.74968	1.78659
Republic of Kenya	1.6943	2.36797	1.1652
Federal Republic of Nigeria	1.34825	1.78591	0.956395
Australia	0.502561	0.742014	0.245594
Republic of Slovenia	0.148178	0.215337	0.0551426
Republic of the Marshall Islands	2.18925	3.14776	1.45682
Republic of Kiribati	2.75155	4.06063	1.48568
Sultanate of Oman	4.17941	5.78961	2.48403
Republic of Tunisia	0.262503	0.47859	0.162481
Islamic Republic of Pakistan	0.0360536	0.0747712	0.0210602
Palestine	0.303602	0.426055	0.170812
Republic of Senegal	1.91514	2.47508	1.40877
Republic of Italy	0.233517	0.400178	0.103961
Kingdom of the Netherlands	1.27358	1.74001	0.601138
Republic of Trinidad and Tobago	1.30745	2.33936	0.832785
Greenland	1.30569	1.6583	0.877643
Republic of Malta	0.17258	0.280765	0.0641939
Kingdom of Cambodia	0.898588	1.31752	0.639416
Republic of Uzbekistan	0.189692	0.293857	0.108246
Republic of Maldives	1.05377	1.41875	0.65518
New Zealand	0.401295	0.612041	0.182288
Republic of Chad	1.61585	2.15509	1.22367
Republic of Paraguay	0.763159	1.3523	0.468481
Republic of Rwanda	1.33375	1.8574	0.912533
Republic of Cuba	0.897596	1.89522	0.586979
Republic of Benin	1.9037	2.56653	1.32087
Federative Republic of Brazil	2.12783	2.75934	0.98951
Republic of Mozambique	1.47893	2.07742	1.00936
Barbados	3.69513	6.774	2.17962
Republic of Belarus	0.0816056	0.13838	0.0457768
Federated States of Micronesia	2.34167	3.41142	1.52461
Plurinational State of Bolivia	0.591045	0.799583	0.396277
Antigua and Barbuda	1.22457	2.23398	0.51805
Republic of Mauritius	0.644105	0.926426	0.214983
Republic of Sierra Leone	1.54047	2.03156	1.15438
Commonwealth of the Bahamas	0.689996	1.21876	0.360464
Independent State of Papua New Guinea	2.19244	3.35921	1.1769
Principality of Andorra	0.0936632	0.148071	0.0530475
Republic of Nauru	2.07592	3.25775	1.32635
Central African Republic	1.28905	2.16218	0.708725
Republic of Angola	0.962144	1.47611	0.633429
Republic of Estonia	0.381803	0.680843	0.178647
Independent State of Samoa	1.80072	2.52597	1.16151
Republic of Albania	0.0805774	0.124623	0.0579003
Democratic Republic of Sao Tome and Principe	1.48686	1.98088	1.08729
United Republic of Tanzania	1.21892	1.63775	0.908341
Kyrgyz Republic	0.202151	0.393203	0.128395
Syrian Arab Republic	0.0640268	0.0985981	0.0471466
Bosnia and Herzegovina	0.184355	0.295399	0.120085
Republic of Cameroon	2.27146	3.18157	1.53699
Kingdom of Saudi Arabia	0.117887	0.180585	0.0657305
Kingdom of Spain	0.535031	0.774746	0.230742
Portuguese Republic	0.429524	0.93903	0.257275
Grand Duchy of Luxembourg	0.351521	0.536283	0.140732
Republic of Austria	0.237757	0.374975	0.116856
Republic of Latvia	0.735556	1.01948	0.311483
Republic of the Congo	1.37502	2.05985	0.878627
People's Democratic Republic of Algeria	0.280127	0.514233	0.191584
Republic of Peru	0.306404	0.429268	0.198582
Republic of Cabo Verde	1.0473	1.44616	0.805984
Republic of Ecuador	0.612472	0.787915	0.281033
Kingdom of Belgium	0.725353	1.14363	0.297027
Republic of Turkey	0.169991	0.267742	0.124559
Federal Republic of Somalia	1.26432	2.48429	0.708154
Malaysia	2.42625	4.02651	1.54112
Republic of Lithuania	0.527847	0.751592	0.236717
Lao People's Democratic Republic	1.05452	1.57755	0.646502
Republic of Côte d'Ivoire	1.74661	2.39326	1.22462
Solomon Islands	2.61412	4.11404	1.5695
Togolese Republic	1.6363	2.14526	1.23817
Kingdom of Bahrain	5.56451	8.15614	3.73959
Republic of Palau	0.283647	0.362992	0.198466
Belize	0.808948	1.40728	0.418228
Republic of Seychelles	0.693236	1.04154	0.47151
Republic of Cyprus	0.550818	1.19882	0.347686
Democratic Republic of the Congo	1.03409	1.81966	0.617939
Kingdom of Tonga	1.80296	2.46552	1.18501
Republic of Moldova	0.272775	0.588262	0.181134
United Arab Emirates	0.307879	0.766447	0.151399
Kingdom of Sweden	1.18878	1.58504	0.510569
Republic of Colombia	1.38081	2.62596	0.699978
Republic of Equatorial Guinea	1.29051	2.19302	0.768588
Kingdom of Norway	1.04008	1.39619	0.242346
Turkmenistan	0.166867	0.282276	0.10246
Republic of Niue	1.68513	2.39246	1.16109
Republic of Bulgaria	0.283701	0.517363	0.175902
Puerto Rico	2.40564	3.3625	1.12691

## Sheet: S3
Age-Standardized Disability-Adjusted Life Years Rate (ASDR) of pyoderma in 204 countries worldwide in 2019
location	val	upper	lower
Republic of Armenia	6.45927	9.54547	3.70327
Kingdom of Belgium	14.6524	22.2027	8.4669
Bermuda	12.9798	20.4368	7.89838
People's Republic of Bangladesh	22.7547	32.1765	16.7496
Bosnia and Herzegovina	7.30498	10.8912	4.87878
Kingdom of Lesotho	48.5989	69.1023	33.029
Puerto Rico	45.9631	63.9093	24.1339
State of Qatar	55.4286	73.6736	26.6923
Belize	23.1489	35.7547	14.1749
Republic of Côte d'Ivoire	46.2504	63.0986	32.2974
Republic of Azerbaijan	5.02113	7.4607	3.5021
Republic of Senegal	50.4648	65.9987	36.2204
Grand Duchy of Luxembourg	10.3084	16.5185	6.11262
Brunei Darussalam	17.4019	22.7575	12.2896
Republic of Cyprus	13.5685	21.3829	9.30012
Republic of Kiribati	78.5553	112.206	48.0109
Republic of Namibia	27.4655	41.6972	17.4518
Republic of Mauritius	16.8086	23.9677	6.98328
Republic of the Gambia	49.9681	66.8608	36.5706
Republic of Sierra Leone	48.952	70.929	34.4433
Kingdom of Bhutan	33.7254	49.7477	12.903
Japan	6.08182	10.6256	3.46637
Togolese Republic	43.7132	57.5308	32.4413
Argentine Republic	34.0915	45.9177	16.5104
Republic of Honduras	28.3739	37.0608	21.0252
Republic of Cuba	25.1275	41.7444	16.6603
Republic of Mozambique	43.6755	62.0632	30.6415
Republic of Ghana	45.0063	60.3924	27.5734
Republic of Bulgaria	11.5922	17.0839	7.37966
Georgia	5.81389	8.70378	3.17065
Republic of the Marshall Islands	62.4291	92.1521	40.9552
Republic of India	45.4482	56.819	26.4676
Republic of Equatorial Guinea	32.9277	51.5549	21.0759
Dominican Republic	13.3522	18.8122	9.61425
United Mexican States	27.984	40.321	14.5217
Republic of Slovenia	6.63136	10.8215	3.89287
Republic of Nicaragua	25.0311	33.8629	19.0115
Republic of Chile	10.4636	16.7922	6.04808
Republic of Korea	5.81334	10.2571	3.40273
Commonwealth of Dominica	71.7686	97.9465	49.4622
Republic of South Africa	23.7633	32.0731	17.224
Republic of Rwanda	36.1189	50.3902	26.0887
Republic of Guinea	51.1744	67.7521	37.9593
Republic of Croatia	5.72075	9.65741	3.32318
Gabonese Republic	38.1539	56.0752	25.017
Kingdom of Denmark	16.3625	24.1245	7.96523
Republic of Panama	21.1583	33.4203	13.4392
Republic of Malta	7.89927	13.3178	4.57977
Republic of San Marino	7.90163	12.9589	4.82659
Lao People's Democratic Republic	24.2724	34.3321	16.2544
Kingdom of Eswatini	50.5469	71.429	33.9967
Kingdom of Bahrain	74.5015	103.003	53.1885
Republic of Kazakhstan	4.03672	6.75937	2.46816
Kingdom of the Netherlands	20.9768	29.736	12.7815
Republic of Seychelles	18.5532	24.5278	13.7456
Republic of Guinea-Bissau	53.2209	71.4464	39.0987
Republic of Trinidad and Tobago	29.2856	47.4984	19.3099
Republic of Guyana	22.8967	33.0919	12.5159
Saint Kitts and Nevis	61.1145	112.874	30.8535
Democratic Socialist Republic of Sri Lanka	5.629	8.21751	3.8644
Republic of Zimbabwe	44.6837	61.4526	32.6047
Federal Republic of Somalia	36.8568	66.9806	22.9227
Tokelau	44.8202	62.9397	28.4489
Czech Republic	7.93301	12.5372	3.99489
Republic of Singapore	6.92644	12.2038	3.99714
Arab Republic of Egypt	10.0297	16.6655	5.9958
Malaysia	51.7874	81.5328	34.8178
Kingdom of Saudi Arabia	5.41151	9.10748	3.37629
Lebanese Republic	7.34755	12.1145	4.84405
Republic of Poland	6.06627	9.99987	3.20612
United Republic of Tanzania	38.6429	52.0313	29.1081
Solomon Islands	75.958	129.329	45.026
Tuvalu	53.7414	76.206	34.9631
Greenland	24.7542	31.6789	16.5988
United States of America	8.1686	12.8869	4.40135
Republic of Haiti	52.1998	87.913	31.4954
Kingdom of Thailand	45.2518	61.3142	32.9107
State of Libya	9.35831	14.8235	5.88968
Romania	7.8748	12.5082	4.77046
Islamic Republic of Iran	6.63927	9.97666	4.72727
United States Virgin Islands	29.9019	39.5547	17.8185
Turkmenistan	6.791	10.9418	4.53533
Syrian Arab Republic	4.42224	7.73207	2.60088
Kingdom of Spain	11.726	18.2308	7.09925
Republic of Yemen	7.87846	12.3067	5.17842
Republic of Lithuania	17.3533	25.6419	9.33679
Republic of Serbia	6.26258	9.69697	4.04733
Kingdom of Tonga	50.6481	73.6752	32.4449
Federal Republic of Germany	13.8662	21.005	8.70631
Republic of Finland	11.6241	18.8747	7.37553
Plurinational State of Bolivia	15.435	20.8811	11.2018
Ukraine	8.21042	12.1076	4.65419
Democratic Republic of Timor-Leste	21.2583	34.367	13.2054
Saint Lucia	45.1819	74.1841	24.7898
Guam	75.187	94.2992	50.7544
Eastern Republic of Uruguay	17.4605	30.9127	11.1531
New Zealand	11.5098	18.5966	6.9042
Republic of Belarus	4.8393	8.16911	2.89607
Republic of Liberia	47.977	69.4926	32.8373
Kingdom of Norway	16.9416	24.315	7.23966
Australia	11.8497	18.3774	7.33976
Central African Republic	37.9209	60.579	23.3505
Principality of Monaco	7.39008	12.6971	4.37284
Saint Vincent and the Grenadines	50.8506	81.3993	27.3376
Republic of Benin	54.3064	75.0565	36.8336
Kingdom of Sweden	20.3705	28.7104	11.0137
Republic of Uzbekistan	6.13289	10.0303	4.08004
State of Eritrea	38.9358	56.0697	26.3114
Jamaica	24.1799	40.9565	13.7466
French Republic	12.4649	19.8078	7.29808
Republic of Vanuatu	80.9713	114.919	45.7466
Republic of Moldova	11.1135	20.5086	7.57653
Federal Democratic Republic of Nepal	6.82336	12.8308	3.58929
Hellenic Republic	6.8574	12.0369	3.89505
Republic of South Sudan	39.2457	54.039	27.6976
Republic of Uganda	30.5726	42.9295	20.9807
Republic of Burundi	31.884	45.9849	20.9884
Republic of Colombia	34.1765	57.6747	18.6131
Taiwan (Province of China)	13.1467	28.6636	7.85622
Ireland	10.2599	16.6564	6.57378
Republic of Suriname	85.1038	110.478	58.086
Swiss Confederation	11.753	17.7721	7.12529
Republic of the Congo	35.5165	51.0623	24.1884
Cook Islands	21.0377	27.1462	15.1492
Portuguese Republic	9.51589	16.1502	6.15338
Principality of Andorra	6.63336	12.2121	3.58878
Republic of Nauru	58.9589	97.2998	37.0528
Burkina Faso	56.2755	74.6811	41.8916
Republic of Maldives	23.5789	30.601	16.822
Russian Federation	12.6947	18.6489	7.2117
Federal Democratic Republic of Ethiopia	32.149	42.8324	23.5753
Islamic Republic of Pakistan	6.69381	12.5265	3.47037
United Kingdom of Great Britain and Northern Ireland	14.8057	23.5887	9.52485
Republic of Iceland	6.90342	11.5044	4.15525
Republic of Costa Rica	10.7229	17.1514	6.93285
Republic of Angola	29.6225	41.6765	20.9795
Socialist Republic of Viet Nam	20.7603	30.387	7.96535
Republic of Zambia	34.6596	47.5275	25.3665
Republic of Ecuador	15.0969	20.3776	9.68761
State of Israel	12.8672	20.4172	7.7047
Democratic Republic of the Congo	30.3177	48.1147	20.1585
Republic of Cameroon	58.0483	82.6916	40.3517
Republic of Austria	9.9733	16.6197	5.94223
Kingdom of Morocco	9.71908	15.0983	6.11199
Grenada	105.098	175.397	60.755
Republic of Kenya	39.316	53.4301	28.5566
Republic of Botswana	24.715	42.4839	13.8245
Kingdom of Cambodia	20.1604	27.9033	15.0027
People's Republic of China	4.31054	6.50994	3.18691
Republic of El Salvador	26.6723	35.0582	19.8004
Islamic Republic of Afghanistan	14.1249	21.7172	8.61078
Republic of Fiji	53.5943	69.4404	37.9876
Republic of Niue	46.7999	66.0677	32.1445
Antigua and Barbuda	33.3359	56.5613	17.6189
Republic of Italy	7.76986	12.5669	4.45328
Republic of the Niger	48.0062	66.1072	34.0516
Republic of Cabo Verde	33.1013	43.8602	26.1745
Palestine	8.37127	11.9101	5.77532
Kyrgyz Republic	7.74609	11.9123	5.15784
Republic of Chad	47.3545	62.4595	36.1957
Bolivarian Republic of Venezuela	6.46903	11.1136	3.57608
Republic of Albania	5.99437	9.55895	3.79532
Republic of Iraq	6.71992	10.0635	4.60727
Republic of Mali	52.9858	71.3193	39.0373
Federal Republic of Nigeria	39.574	51.5338	29.0469
Northern Mariana Islands	95.4859	129.826	68.8369
Commonwealth of the Bahamas	24.1372	38.6091	14.125
Slovak Republic	8.24994	12.8458	5.09604
Sultanate of Oman	66.3282	85.1813	40.6993
Republic of Sudan	13.469	22.8968	6.09803
American Samoa	165.041	221.147	108.624
Democratic Republic of Sao Tome and Principe	41.9088	53.3021	31.3793
Union of the Comoros	36.2654	49.1674	25.7295
Republic of Madagascar	30.0651	41.5261	21.4988
Republic of Indonesia	30.9149	37.1338	21.0815
Hungary	13.1289	18.8663	6.21327
Hashemite Kingdom of Jordan	6.37989	10.3465	4.20175
Republic of Estonia	12.3566	21.7508	6.82945
People's Democratic Republic of Algeria	7.83761	11.8868	5.42393
Republic of Tunisia	7.70426	12.2497	5.1125
Islamic Republic of Mauritania	47.7317	66.3363	31.5814
Republic of Palau	9.19975	12.0219	6.43623
Republic of Guatemala	34.2262	57.2596	21.5791
State of Kuwait	8.04542	12.154	4.58873
Barbados	88.9739	153.334	53.4149
Federated States of Micronesia	68.1864	104.747	43.1773
Republic of Latvia	20.8716	30.0106	10.8646
Canada	5.56999	8.66312	2.96106
Republic of Peru	10.3227	15.2724	6.9964
Republic of Djibouti	34.357	49.0958	24.4153
Democratic People's Republic of Korea	6.07829	9.18122	3.37134
Republic of the Union of Myanmar	18.8085	26.681	12.7599
Mongolia	22.0082	29.4324	16.9936
Federative Republic of Brazil	50.6554	66.4118	24.6812
Republic of Malawi	29.6633	39.6105	21.382
Republic of the Philippines	18.0916	24.0582	13.6357
North Macedonia	5.30291	8.906	3.22379
Republic of Turkey	6.38497	10.1977	4.32048
Independent State of Papua New Guinea	59.9024	89.6692	35.5606
Republic of Paraguay	23.2845	34.5337	16.2309
Independent State of Samoa	50.8115	72.9826	32.1031
Montenegro	4.54456	8.15343	2.52032
Republic of Tajikistan	5.98929	8.53553	4.19343
United Arab Emirates	9.27541	16.7911	5.46078

## Sheet: S4
Slope Index of Inequality analysis for pyoderma in Global ASIR, ASMR and ASDR for 1990 and 2019
measure	year	lm	lm_lower	lm_upper
Incidence	1990	2223.53	-495.273	4942.33
Incidence	2019	1953.64	-771.64	4678.93
Deaths	1990	-1.05461	-1.5121	-0.597112
Deaths	2019	-0.73448	-1.13326	-0.335704
DALYs (Disability-Adjusted Life Years)	1990	-29.2306	-37.9945	-20.4668
DALYs (Disability-Adjusted Life Years)	2019	-24.3536	-33.4271	-15.2801

## Sheet: S5
Concentration Index analysis for pyoderma in Global ASIR, ASMR and ASDR for 1990 and 2019
measure	year	Concentration_index	SE	P	uci	lci
Incidence	1990	-0.0580675	0.0219465	0.0088	-0.0150524	-0.101083
Incidence	2019	-0.110512	0.0200218	0	-0.0712696	-0.149755
Deaths	1990	-0.322206	0.0269879	0	-0.26931	-0.375102
Deaths	2019	-0.2355	0.0276208	0	-0.181363	-0.289637
DALYs (Disability-Adjusted Life Years)	1990	-0.31116	0.0276475	0	-0.256971	-0.365349
DALYs (Disability-Adjusted Life Years)	2019	-0.255794	0.0249109	0	-0.206969	-0.304619

## Sheet: S6
Analysis of Epidemiological Drivers of pyoderma in Different SDI Regions in 2019
location	measure	Overll difference	Aging	Population	Epidemiological change	percent change of Aging	percent change of Population	percent change of Epidemiological change
Global	Deaths	26273.4	11961	13759	553.431	45.525	52.3686	2.10643
Global	DALYs (Disability-Adjusted Life Years)	421346	81829.6	521868	-182352	19.421	123.857	-43.2785
Global	Incidence	3.9255e+08	-854090	3.24581e+08	6.88228e+07	-0.217575	82.6853	17.5322
High SDI	Deaths	7069.29	2236.58	895.602	3937.11	31.638	12.6689	55.6931
High SDI	DALYs (Disability-Adjusted Life Years)	97589.3	22711.6	19070	55807.6	23.2727	19.5411	57.1862
High SDI	Incidence	1.63702e+07	-3.73808e+06	2.64409e+07	-6.33264e+06	-22.8347	161.519	-38.684
Low SDI	Deaths	2717.4	-18.9788	3759.06	-1022.69	-0.69842	138.333	-37.6349
Low SDI	DALYs (Disability-Adjusted Life Years)	112343	-20408	202808	-70056.8	-18.1658	180.526	-62.3599
Low SDI	Incidence	1.06626e+08	-1.80962e+06	1.04672e+08	3.76401e+06	-1.69716	98.1671	3.5301
Low-middle SDI	Deaths	5555.94	3730.88	5634.87	-3809.81	67.1512	101.421	-68.5718
Low-middle SDI	DALYs (Disability-Adjusted Life Years)	55013.1	8503.65	236218	-189709	15.4575	429.386	-344.844
Low-middle SDI	Incidence	1.28439e+08	4.94692e+06	1.09678e+08	1.38144e+07	3.85157	85.3928	10.7556
High-middle SDI	Deaths	4506.09	2643.79	1190.82	671.49	58.6713	26.4269	14.9018
High-middle SDI	DALYs (Disability-Adjusted Life Years)	62883	32632.4	35620.1	-5369.5	51.8939	56.645	-8.53887
High-middle SDI	Incidence	3.33366e+07	3.57922e+06	2.99873e+07	-229983	10.7366	89.9533	-0.689882
Middle SDI	Deaths	6393.37	5328.15	3507.22	-2442	83.3386	54.8571	-38.1958
Middle SDI	DALYs (Disability-Adjusted Life Years)	92836.6	64659.1	124912	-96734.2	69.6483	134.55	-104.198
Middle SDI	Incidence	1.07566e+08	2.7833e+06	7.61564e+07	2.86261e+07	2.58753	70.7998	26.6127

## Sheet: S7
Frontier Analysis of pyoderma ASIR in Different SDI Regions from 1990 to 2019
Location	SDI	Rate of Incidence	Frontier Incidence	Effective difference	Effective difference rank (Age-standardized Incidence rank)
Afghanistan	0.343	12021.88(11608.43 to 12523.08)	4988.83	7033.05	47
Albania	0.681	15677.23(15193.46 to 16233.09)	1520.69	14156.5	117
Algeria	0.652	12035.3(11593.87 to 12539.64)	1522.61	10512.7	85
American Samoa	0.712	6505.36(6264.16 to 6763.66)	1520.79	4984.57	35
Andorra	0.894	23146.98(22346.05 to 23998.85)	1518.72	21628.3	189
Angola	0.47	18534.63(17821.11 to 19340.28)	4256.47	14278.2	119
Antigua and Barbuda	0.743	18297.02(17648.2 to 18990.11)	1520.71	16776.3	143
Argentina	0.708	10050.06(9710.11 to 10439.19)	1520.9	8529.17	67
Armenia	0.689	8639.33(8325.52 to 9021.15)	1520.58	7118.75	49
Australia	0.839	23038.13(22257.84 to 23881.56)	1519.44	21518.7	186
Austria	0.849	31286.72(30241.13 to 32345.75)	1519.78	29767	204
Azerbaijan	0.683	8664.92(8353.19 to 9016.65)	1521.14	7143.78	50
Bahamas	0.796	18248.88(17584.67 to 18984.42)	1519.82	16729.1	138
Bahrain	0.751	12152.69(11699.83 to 12683.31)	1521.14	10631.5	93
Bangladesh	0.483	22107.37(21391.82 to 22914.36)	1695.56	20411.8	176
Barbados	0.742	18466.53(17805.54 to 19197.09)	1521.16	16945.4	153
Belarus	0.745	10911.59(10501.78 to 11390.36)	1520.65	9390.95	70
Belgium	0.851	19517.89(18852.13 to 20249.59)	1519.5	17998.4	171
Belize	0.603	18297.98(17635.37 to 19033.73)	1700.47	16597.5	134
Benin	0.352	17121.45(16432.82 to 17836.57)	4988.44	12133	105
Bermuda	0.813	18275.05(17626.36 to 19002.34)	1519.52	16755.5	140
Bhutan	0.455	22302.73(21592.96 to 23155.89)	4513.88	17788.8	170
Bolivia (Plurinational State of)	0.566	18401.83(17806.45 to 19084.09)	1705.73	16696.1	136
Bosnia and Herzegovina	0.718	15634.87(15128.97 to 16198.01)	1521.01	14113.9	113
Botswana	0.634	28889.3(27864.92 to 29993.5)	1693.62	27195.7	197
Brazil	0.64	19211.23(18682.81 to 19826.32)	1697.98	17513.3	168
Brunei Darussalam	0.823	17383.04(16662.7 to 18131.02)	1519.73	15863.3	129
Bulgaria	0.764	15665.29(15175.13 to 16219.1)	1521.19	14144.1	116
Burkina Faso	0.257	17117.26(16489.87 to 17889.38)	11880.2	5237.02	39
Burundi	0.284	12259.5(11851.72 to 12698.72)	4989.13	7270.38	54
Cabo Verde	0.525	17161.17(16504.61 to 17912.97)	1693.79	15467.4	121
Cambodia	0.469	5250.13(5052.37 to 5465.26)	2052.44	3197.69	9
Cameroon	0.49	17191.05(16565.84 to 17921.36)	1699.52	15491.5	124
Canada	0.873	1524.66(1478.9 to 1577.08)	1519.39	5.27	1
Central African Republic	0.274	18491.11(17767.23 to 19344.57)	4995.63	13495.5	110
Chad	0.238	17078.25(16444.25 to 17829.3)	11877.1	5201.18	37
Chile	0.759	10000.91(9658 to 10396.64)	1521.1	8479.81	65
China	0.686	6164.8(5987.81 to 6364.95)	1521.18	4643.61	23
Colombia	0.633	18859.09(18231.31 to 19511.41)	1698.3	17160.8	163
Comoros	0.455	12284.82(11863.84 to 12721.48)	4364.7	7920.12	64
Congo	0.568	18602.93(17870.58 to 19438.92)	1697.37	16905.6	149
Cook Islands	0.764	6323.94(6089.23 to 6593.84)	1520.82	4803.12	29
Costa Rica	0.68	18771.56(18143.04 to 19452.97)	1520.68	17250.9	165
Coted'Ivoire	0.408	17185.95(16572.89 to 17932.45)	4988.06	12197.9	108
Croatia	0.794	17288.08(16768.41 to 17877.53)	1519.52	15768.5	127
Cuba	0.668	18370.87(17707.62 to 19136.94)	1522.71	16848.2	146
Cyprus	0.841	22918.78(22137.97 to 23797.56)	1519.62	21399.2	180
Czechia	0.828	17986.5(17394.58 to 18568.43)	1519.46	16467	130
Democratic People's Republic of Korea	0.558	7009.97(6795.1 to 7256.7)	1698.2	5311.77	40
Democratic Republic of the Congo	0.382	18553.81(17858.95 to 19352.08)	4989.58	13564.2	111
Denmark	0.89	28979.24(28041.06 to 30025.69)	1519.7	27459.5	200
Djibouti	0.459	12306.94(11859.24 to 12768.75)	4878.99	7427.96	63
Dominica	0.729	18533.24(17862.28 to 19273.52)	1521.05	17012.2	154
Dominican Republic	0.592	18332.34(17621.06 to 19088.23)	1697.98	16634.4	135
Ecuador	0.64	18811.99(18223.53 to 19460.07)	1699.12	17112.9	161
Egypt	0.658	12962.04(12515.36 to 13463.88)	1521.59	11440.5	98
El Salvador	0.573	18642.16(18029.53 to 19338.41)	1699.57	16942.6	151
Equatorial Guinea	0.685	18696.93(17971.15 to 19523.13)	1520.88	17176	164
Eritrea	0.396	12275.19(11854.34 to 12748.58)	4992.17	7283.02	58
Estonia	0.835	10973.64(10566.8 to 11436.04)	1519.31	9454.33	72
Eswatini	0.577	28875.28(27841.62 to 29954.38)	1697.75	27177.5	195
Ethiopia	0.343	14105.89(13717.5 to 14540.23)	4987.85	9118.03	68
Fiji	0.664	6368.2(6139.21 to 6626.74)	1521.13	4847.07	31
Finland	0.856	30729.37(29730.08 to 31800.46)	1519.65	29209.7	202
France	0.834	23004.28(22149.61 to 23877.71)	1519.79	21484.5	182
Gabon	0.656	18621.87(17904.78 to 19466.59)	1520.7	17101.2	158
Gambia	0.399	17111.23(16503.34 to 17834.96)	4988.77	12122.5	103
Georgia	0.702	8946.6(8632.82 to 9326.46)	1520.71	7425.89	62
Germany	0.898	28781.59(27843.99 to 29747.12)	1519.64	27262	199
Ghana	0.557	17148.48(16510.95 to 17866.58)	1700.17	15448.3	120
Greece	0.794	23006.88(22177.84 to 23897.92)	1519.72	21487.2	183
Greenland	0.761	1535.1(1489.4 to 1589.28)	1520.63	14.47	2
Grenada	0.669	18624.85(17964.69 to 19406.29)	1521.01	17103.8	159
Guam	0.813	6398.81(6162.48 to 6664.71)	1519.68	4879.13	32
Guatemala	0.526	18719.44(18090.98 to 19400.2)	1702.55	17016.9	155
Guinea	0.325	17074.16(16433.67 to 17783.15)	4993.48	12080.7	101
Guinea-Bissau	0.355	17068.08(16434.19 to 17829.68)	4988.07	12080	100
Guyana	0.618	18275.94(17606.7 to 19015.11)	1692.14	16583.8	132
Haiti	0.432	18158.12(17515.06 to 18891.01)	4986	13172.1	109
Honduras	0.496	18698.71(18076.58 to 19408.77)	1758.35	16940.3	150
Hungary	0.791	15662.97(15185.01 to 16219.37)	1520.64	14142.3	115
Iceland	0.869	18094.76(17456.86 to 18741.2)	1519.26	16575.5	131
India	0.566	21671.99(21116.58 to 22364.99)	1703.31	19968.7	174
Indonesia	0.66	1786.55(1730.22 to 1856.07)	1521.52	265.03	4
Iran (Islamic Republic of)	0.67	12099.31(11777.19 to 12492.28)	1520.76	10578.5	91
Iraq	0.671	11474.43(11057.2 to 11961.58)	1520.91	9953.52	77
Ireland	0.867	23009.37(22171.56 to 23859.84)	1519.59	21489.8	184
Israel	0.803	23051.8(22268.52 to 23872.86)	1519.53	21532.3	187
Italy	0.801	15512.01(15019.1 to 16076.91)	1519.24	13992.8	112
Jamaica	0.684	18302.52(17613.55 to 19031.04)	1521.15	16781.4	144
Japan	0.87	18904.83(18289.05 to 19590.14)	1519.6	17385.2	167
Jordan	0.731	12076.89(11655.22 to 12573.42)	1521.44	10555.5	88
Kazakhstan	0.723	8596.6(8283.65 to 8962.99)	1521.96	7074.64	48
Kenya	0.508	12391.98(12063.25 to 12782.33)	1697.82	10694.2	94
Kiribati	0.527	6270.61(6033.32 to 6532.57)	1695.84	4574.77	20
Kuwait	0.851	12096.8(11696.54 to 12590.75)	1519.51	10577.3	90
Kyrgyzstan	0.596	8627.1(8290.09 to 8989.11)	1699.39	6927.72	42
Lao People's Democratic Republic	0.49	5293.68(5107.38 to 5517.23)	1696.44	3597.24	12
Latvia	0.82	10994.21(10575.57 to 11470.55)	1519.72	9474.49	75
Lebanon	0.708	12021.42(11590.95 to 12536.56)	1521.21	10500.2	83
Lesotho	0.507	28880.44(27862.78 to 29946.61)	1700.81	27179.6	196
Liberia	0.37	17152.36(16538.02 to 17886.37)	4989.73	12162.6	107
Libya	0.709	12039.61(11597.24 to 12531.57)	1520.85	10518.8	86
Lithuania	0.843	10976.15(10568.49 to 11455.38)	1519.46	9456.69	73
Luxembourg	0.895	25079.32(24180.55 to 25955.51)	1519.72	23559.6	191
Madagascar	0.396	12262.23(11846.67 to 12712.02)	4987.78	7274.46	56
Malawi	0.384	12255.35(11827.94 to 12697.1)	4988.08	7267.27	53
Malaysia	0.737	5381.2(5182.85 to 5586.79)	1520.62	3860.58	18
Maldives	0.562	5503.59(5302.29 to 5723.55)	1697.97	3805.62	15
Mali	0.263	17100.35(16418.57 to 17850.57)	11876.6	5223.75	38
Malta	0.801	22751.32(21980.78 to 23634.04)	1519.18	21232.2	178
Marshall Islands	0.544	6366.19(6143.19 to 6633.84)	1696.68	4669.5	27
Mauritania	0.496	17164.38(16488.66 to 17945.72)	1693.63	15470.8	122
Mauritius	0.705	5288.25(5104.28 to 5490.01)	1521.2	3767.05	14
Mexico	0.649	20330.57(19729.65 to 20993.98)	1701.86	18628.7	172
Micronesia (Federated States of)	0.58	6368.75(6119.62 to 6629.53)	1695.87	4672.88	28
Monaco	0.902	23009.44(22198.76 to 23853.09)	1518.9	21490.5	185
Mongolia	0.606	8650.11(8339.44 to 8991.42)	1697.76	6952.35	44
Montenegro	0.791	15653.57(15163.64 to 16141.55)	1519.86	14133.7	114
Morocco	0.548	12022.51(11609.65 to 12541.47)	1691.34	10331.2	80
Mozambique	0.307	12320.91(11898.78 to 12763.43)	4988.7	7332.2	61
Myanmar	0.521	5256.52(5069.91 to 5455.38)	1694.31	3562.21	10
Namibia	0.612	28812.69(27785.56 to 29863.75)	1692.77	27119.9	194
Nauru	0.618	6315.21(6084.45 to 6578.26)	1704.41	4610.8	21
Nepal	0.422	22718.96(21992.35 to 23663.77)	4988.8	17730.2	169
Netherlands	0.883	22919.3(22082.82 to 23792.71)	1519.49	21399.8	181
New Zealand	0.84	29959.16(29017.05 to 30936.72)	1519.35	28439.8	201
Nicaragua	0.517	18811.09(18187.65 to 19512.24)	1700.97	17110.1	160
Niger	0.162	17088.42(16459.87 to 17867.03)	11912.2	5176.2	36
Nigeria	0.515	17298.04(16826.26 to 17891.85)	1703.4	15594.6	125
Niue	0.711	6343.52(6106.58 to 6622.04)	1520.85	4822.67	30
North Macedonia	0.744	15689.93(15212.92 to 16222.57)	1520.71	14169.2	118
Northern Mariana Islands	0.771	6430.49(6189.03 to 6708.11)	1521.71	4908.78	34
Norway	0.913	23350.77(22604.07 to 24145.51)	1519.2	21831.6	190
Oman	0.783	12216.57(11754.09 to 12714.03)	1520.7	10695.9	95
Pakistan	0.449	22143.94(21517.99 to 22865.81)	4992.4	17151.5	162
Palau	0.738	6402.62(6164.29 to 6664.31)	1523.13	4879.49	33
Palestine	0.588	12031.66(11595.16 to 12525.78)	1699.55	10332.1	81
Panama	0.686	18892.71(18277.22 to 19561.18)	1520.97	17371.7	166
Papua New Guinea	0.394	6349.95(6111.32 to 6610.07)	4989.12	1360.83	7
Paraguay	0.638	18773.32(18216.87 to 19451.25)	1698.84	17074.5	157
Peru	0.648	18412.52(17830.28 to 19051.53)	1697.5	16715	137
Philippines	0.623	7886.06(7663.19 to 8144.95)	1698.15	6187.91	41
Poland	0.802	3578.48(3511.51 to 3656.8)	1519.64	2058.85	8
Portugal	0.743	11937.77(11530.13 to 12385.27)	1521.12	10416.6	82
Puerto Rico	0.814	18379.81(17695.26 to 19118.47)	1519.52	16860.3	147
Qatar	0.83	12312.92(11857.21 to 12831.82)	1519.8	10793.1	97
Republic of Korea	0.878	17337.46(16641.52 to 18094.54)	1519.46	15818	128
Republic of Moldova	0.696	10933.28(10515.43 to 11398.59)	1520.7	9412.58	71
Romania	0.76	21154.79(20516.79 to 21833.14)	1520.85	19633.9	173
Russian Federation	0.805	11004.41(10708.44 to 11369.27)	1519.17	9485.24	76
Rwanda	0.429	12272.39(11849.05 to 12759.15)	4986.34	7286.05	59
Saint Kitts and Nevis	0.746	18464.95(17757.38 to 19222.61)	1520.85	16944.1	152
Saint Lucia	0.67	18389.35(17721.65 to 19109.07)	1521.21	16868.1	148
Saint Vincent and the Grenadines	0.627	18468.64(17793.55 to 19213.47)	1699.07	16769.6	142
Samoa	0.641	6363.9(6124.34 to 6641.57)	1702.95	4660.95	25
San Marino	0.884	22889.46(22047.81 to 23726.23)	1519.56	21369.9	179
Sao Tome and Principe	0.502	17193.05(16562.26 to 17892.1)	1702.93	15490.1	123
Saudi Arabia	0.805	12130.2(11682.77 to 12623.74)	1519.74	10610.5	92
Senegal	0.389	17124.51(16521.85 to 17841.25)	4989.53	12135	106
Serbia	0.767	13486.61(13029.98 to 13981.77)	1520.78	11965.8	99
Seychelles	0.724	5361.69(5174.39 to 5574.77)	1520.53	3841.17	17
Sierra Leone	0.347	17119.75(16492.37 to 17867.42)	4989.1	12130.6	104
Singapore	0.861	17258.79(16559.63 to 18016.35)	1519.46	15739.3	126
Slovakia	0.812	21875.39(21226.84 to 22569.44)	1519.65	20355.7	175
Slovenia	0.84	18114.87(17535.21 to 18731.58)	1519.8	16595.1	133
Solomon Islands	0.407	6347.07(6105.47 to 6635.67)	4987.15	1359.93	6
Somalia	0.081	12235.4(11827.45 to 12673.45)	11913.4	322.02	5
South Africa	0.678	28770.19(27879.19 to 29734.43)	1521.48	27248.7	198
South Sudan	0.363	12266.16(11835.33 to 12705.91)	4988.9	7277.26	57
Spain	0.767	23060.04(22232.74 to 23963.97)	1522.01	21538	188
Sri Lanka	0.69	5250.85(5060.4 to 5452.23)	1520.85	3730	13
Sudan	0.515	12023.89(11572.88 to 12526.09)	1703.04	10320.9	79
Suriname	0.636	18461.9(17794.01 to 19211.41)	1701.94	16760	141
Sweden	0.872	22651.73(21874.26 to 23491.64)	1519.78	21131.9	177
Switzerland	0.929	25495.89(24573.65 to 26395.49)	1519.28	23976.6	192
Syrian Arab Republic	0.619	11992.37(11574.12 to 12483.07)	1691.31	10301.1	78
Taiwan (Province of China)	0.868	8771.19(8472.05 to 9065.79)	1519.12	7252.07	52
Tajikistan	0.539	8667.17(8334.39 to 9052.36)	1694.85	6972.32	45
Thailand	0.687	5338.56(5144.27 to 5537.16)	1520.78	3817.78	16
Timor-Leste	0.514	5289.34(5104.99 to 5492.89)	1698.9	3590.44	11
Togo	0.417	17088.16(16474.04 to 17839.62)	4992.24	12095.9	102
Tokelau	0.626	6346.69(6111.57 to 6599.32)	1700.2	4646.49	24
Tonga	0.636	6334.94(6090.84 to 6622.74)	1701.84	4633.1	22
Trinidad and Tobago	0.757	18361.67(17714.9 to 19144.79)	1520.82	16840.8	145
Tunisia	0.672	12032.81(11616.59 to 12522.88)	1521.43	10511.4	84
Turkey	0.748	12045.95(11635.18 to 12542.24)	1521.11	10524.8	87
Turkmenistan	0.67	8720.48(8410.55 to 9095.53)	1520.92	7199.56	51
Tuvalu	0.589	6353.32(6115.3 to 6601.95)	1688.4	4664.92	26
Uganda	0.404	12256.15(11829.1 to 12701.33)	4984.32	7271.83	55
Ukraine	0.736	10980.42(10618.28 to 11389.34)	1520.82	9459.6	74
United Arab Emirates	0.88	12228.77(11781.7 to 12770.8)	1519.51	10709.3	96
United Kingdom	0.847	31227.72(30367.72 to 32164.26)	1519.57	29708.2	203
United Republic of Tanzania	0.423	12274.29(11840.09 to 12726.49)	4987.75	7286.54	60
United States of America	0.859	1702.35(1657.85 to 1755.05)	1519.37	182.98	3
United States Virgin Islands	0.799	18274.1(17632.84 to 19036.83)	1519.34	16754.8	139
Uruguay	0.697	10022.47(9683.53 to 10399.67)	1520.77	8501.7	66
Uzbekistan	0.631	8636.26(8299.58 to 8998)	1695.42	6940.84	43
Vanuatu	0.485	6352.95(6118.41 to 6630.19)	1797.15	4555.8	19
Venezuela (Bolivarian Republic of)	0.607	18768.2(18126.5 to 19484.63)	1693.95	17074.2	156
Viet Nam	0.617	10847.67(10403.38 to 11325.24)	1692.94	9154.73	69
Yemen	0.412	12015.04(11581.56 to 12517.69)	4989.85	7025.19	46
Zambia	0.505	12299.74(11868.21 to 12760.11)	1728.16	10571.6	89
Zimbabwe	0.476	28777.82(27797.75 to 29890.41)	3342.66	25435.2	193

## Sheet: S8
Frontier Analysis of pyoderma ASMR in Different SDI Regions from 1990 to 2019
Location	SDI	Rate of Deaths	Frontier Deaths	Effective difference	Effective difference rank (Age-standardized Deaths rank)
Afghanistan	0.343	0.63(0.29 to 1.08)	0.03	0.6	90
Albania	0.681	0.08(0.06 to 0.12)	0.03	0.05	6
Algeria	0.652	0.28(0.19 to 0.51)	0.03	0.25	50
American Samoa	0.712	5.6(3.64 to 7.32)	0.02	5.57	204
Andorra	0.894	0.09(0.05 to 0.15)	0.02	0.07	10
Angola	0.47	0.96(0.63 to 1.48)	0.03	0.94	111
Antigua and Barbuda	0.743	1.22(0.52 to 2.23)	0.03	1.2	132
Argentina	0.708	1.75(0.75 to 2.49)	0.02	1.72	164
Armenia	0.689	0.17(0.07 to 0.22)	0.02	0.14	25
Australia	0.839	0.5(0.25 to 0.74)	0.02	0.48	74
Austria	0.849	0.24(0.12 to 0.37)	0.02	0.22	45
Azerbaijan	0.683	0.11(0.08 to 0.14)	0.02	0.08	15
Bahamas	0.796	0.69(0.36 to 1.22)	0.03	0.66	92
Bahrain	0.751	5.56(3.74 to 8.16)	0.02	5.54	203
Bangladesh	0.483	1.37(0.68 to 1.93)	0.03	1.34	143
Barbados	0.742	3.7(2.18 to 6.77)	0.02	3.67	198
Belarus	0.745	0.08(0.05 to 0.14)	0.03	0.06	7
Belgium	0.851	0.73(0.3 to 1.14)	0.02	0.7	95
Belize	0.603	0.81(0.42 to 1.41)	0.02	0.79	102
Benin	0.352	1.9(1.32 to 2.57)	0.03	1.87	175
Bermuda	0.813	0.4(0.2 to 0.71)	0.02	0.38	69
Bhutan	0.455	1.17(0.31 to 1.73)	0.03	1.14	127
Bolivia (Plurinational State of)	0.566	0.59(0.4 to 0.8)	0.03	0.57	86
Bosnia and Herzegovina	0.718	0.18(0.12 to 0.3)	0.02	0.16	33
Botswana	0.634	0.83(0.36 to 1.84)	0.03	0.8	104
Brazil	0.64	2.13(0.99 to 2.76)	0.03	2.1	182
Brunei Darussalam	0.823	0.84(0.48 to 1.11)	0.02	0.82	105
Bulgaria	0.764	0.28(0.18 to 0.52)	0.02	0.26	51
Burkina Faso	0.257	1.83(1.43 to 2.3)	0.05	1.78	168
Burundi	0.284	1.14(0.73 to 1.73)	0.03	1.11	125
Cabo Verde	0.525	1.05(0.81 to 1.45)	0.02	1.02	117
Cambodia	0.469	0.9(0.64 to 1.32)	0.03	0.87	107
Cameroon	0.49	2.27(1.54 to 3.18)	0.02	2.25	187
Canada	0.873	0.31(0.15 to 0.49)	0.03	0.29	56
Central African Republic	0.274	1.29(0.71 to 2.16)	0.05	1.24	134
Chad	0.238	1.62(1.22 to 2.16)	0.06	1.56	155
Chile	0.759	0.53(0.28 to 0.96)	0.02	0.51	78
China	0.686	0.13(0.1 to 0.2)	0.02	0.1	19
Colombia	0.633	1.38(0.7 to 2.63)	0.02	1.36	145
Comoros	0.455	1.37(0.92 to 1.85)	0.03	1.33	142
Congo	0.568	1.38(0.88 to 2.06)	0.02	1.35	144
Cook Islands	0.764	0.82(0.59 to 1.08)	0.02	0.79	103
Costa Rica	0.68	0.34(0.21 to 0.63)	0.02	0.32	60
Coted'Ivoire	0.408	1.75(1.22 to 2.39)	0.03	1.71	163
Croatia	0.794	0.1(0.04 to 0.14)	0.02	0.08	12
Cuba	0.668	0.9(0.59 to 1.9)	0.02	0.87	108
Cyprus	0.841	0.55(0.35 to 1.2)	0.03	0.53	81
Czechia	0.828	0.22(0.06 to 0.32)	0.02	0.2	43
Democratic People's Republic of Korea	0.558	0.19(0.08 to 0.3)	0.02	0.16	34
Democratic Republic of the Congo	0.382	1.03(0.62 to 1.82)	0.03	1	115
Denmark	0.89	0.74(0.24 to 0.96)	0.02	0.72	97
Djibouti	0.459	1.2(0.81 to 1.73)	0.02	1.18	129
Dominica	0.729	2.67(1.66 to 3.71)	0.02	2.65	193
Dominican Republic	0.592	0.38(0.27 to 0.58)	0.03	0.36	64
Ecuador	0.64	0.61(0.28 to 0.79)	0.02	0.59	89
Egypt	0.658	0.39(0.2 to 0.79)	0.03	0.36	67
El Salvador	0.573	1.1(0.79 to 1.5)	0.02	1.08	121
Equatorial Guinea	0.685	1.29(0.77 to 2.19)	0.03	1.27	136
Eritrea	0.396	1.49(1 to 2.12)	0.03	1.46	151
Estonia	0.835	0.38(0.18 to 0.68)	0.02	0.36	63
Eswatini	0.577	2.26(1.44 to 3.19)	0.03	2.23	186
Ethiopia	0.343	1.24(0.82 to 1.68)	0.03	1.21	133
Fiji	0.664	2.04(1.46 to 2.62)	0.03	2.01	180
Finland	0.856	0.34(0.22 to 0.59)	0.03	0.32	59
France	0.834	0.57(0.23 to 0.98)	0.02	0.55	83
Gabon	0.656	1.49(0.91 to 2.4)	0.02	1.46	153
Gambia	0.399	1.86(1.38 to 2.45)	0.03	1.83	171
Georgia	0.702	0.15(0.05 to 0.21)	0.02	0.13	23
Germany	0.898	0.51(0.3 to 0.81)	0.02	0.49	75
Ghana	0.557	1.68(1.05 to 2.22)	0.03	1.65	159
Greece	0.794	0.12(0.06 to 0.19)	0.02	0.09	16
Greenland	0.761	1.31(0.88 to 1.66)	0.03	1.28	138
Grenada	0.669	4.18(2.31 to 6.88)	0.02	4.15	199
Guam	0.813	2.96(2.12 to 3.73)	0.02	2.94	197
Guatemala	0.526	1.38(0.77 to 2.5)	0.02	1.36	146
Guinea	0.325	1.77(1.34 to 2.3)	0.03	1.74	165
Guinea-Bissau	0.355	1.91(1.39 to 2.57)	0.03	1.88	177
Guyana	0.618	0.8(0.35 to 1.24)	0.02	0.77	101
Haiti	0.432	1.68(0.87 to 2.58)	0.03	1.65	158
Honduras	0.496	1.31(0.86 to 1.78)	0.03	1.28	137
Hungary	0.791	0.43(0.15 to 0.6)	0.02	0.41	72
Iceland	0.869	0.2(0.09 to 0.28)	0.02	0.18	39
India	0.566	1.44(0.85 to 1.77)	0.03	1.41	147
Indonesia	0.66	1.47(1.11 to 1.79)	0.02	1.45	150
Iran (Islamic Republic of)	0.67	0.19(0.15 to 0.28)	0.02	0.17	36
Iraq	0.671	0.17(0.12 to 0.33)	0.02	0.14	26
Ireland	0.867	0.39(0.22 to 0.76)	0.03	0.36	65
Israel	0.803	0.55(0.24 to 0.9)	0.03	0.52	80
Italy	0.801	0.23(0.1 to 0.4)	0.03	0.21	44
Jamaica	0.684	0.92(0.34 to 1.55)	0.03	0.89	109
Japan	0.87	0.09(0.06 to 0.18)	0.02	0.07	11
Jordan	0.731	0.16(0.11 to 0.26)	0.02	0.14	24
Kazakhstan	0.723	0.08(0.04 to 0.13)	0.02	0.05	5
Kenya	0.508	1.69(1.17 to 2.37)	0.03	1.66	161
Kiribati	0.527	2.75(1.49 to 4.06)	0.03	2.73	194
Kuwait	0.851	0.34(0.16 to 0.45)	0.02	0.31	57
Kyrgyzstan	0.596	0.2(0.13 to 0.39)	0.02	0.18	40
Lao People's Democratic Republic	0.49	1.05(0.65 to 1.58)	0.02	1.03	119
Latvia	0.82	0.74(0.31 to 1.02)	0.02	0.71	96
Lebanon	0.708	0.25(0.15 to 0.49)	0.02	0.22	47
Lesotho	0.507	2.13(1.29 to 3.18)	0.03	2.1	183
Liberia	0.37	1.72(1.2 to 2.42)	0.03	1.68	162
Libya	0.709	0.37(0.21 to 0.65)	0.02	0.34	62
Lithuania	0.843	0.53(0.24 to 0.75)	0.03	0.5	77
Luxembourg	0.895	0.35(0.14 to 0.54)	0.03	0.33	61
Madagascar	0.396	1.11(0.76 to 1.51)	0.03	1.08	122
Malawi	0.384	1.09(0.77 to 1.5)	0.03	1.06	120
Malaysia	0.737	2.43(1.54 to 4.03)	0.02	2.4	191
Maldives	0.562	1.05(0.66 to 1.42)	0.03	1.03	118
Mali	0.263	1.81(1.32 to 2.38)	0.05	1.76	166
Malta	0.801	0.17(0.06 to 0.28)	0.03	0.15	29
Marshall Islands	0.544	2.19(1.46 to 3.15)	0.02	2.17	185
Mauritania	0.496	2.02(1.29 to 2.82)	0.03	1.99	179
Mauritius	0.705	0.64(0.21 to 0.93)	0.03	0.62	91
Mexico	0.649	1.14(0.49 to 1.74)	0.03	1.12	126
Micronesia (Federated States of)	0.58	2.34(1.52 to 3.41)	0.03	2.32	188
Monaco	0.902	0.14(0.1 to 0.18)	0.02	0.11	20
Mongolia	0.606	0.59(0.45 to 0.8)	0.03	0.55	84
Montenegro	0.791	0.05(0.04 to 0.06)	0.02	0.03	2
Morocco	0.548	0.41(0.22 to 0.74)	0.02	0.39	70
Mozambique	0.307	1.48(1.01 to 2.08)	0.03	1.45	149
Myanmar	0.521	0.75(0.48 to 1.15)	0.03	0.72	98
Namibia	0.612	0.99(0.54 to 1.72)	0.03	0.96	114
Nauru	0.618	2.08(1.33 to 3.26)	0.02	2.05	181
Nepal	0.422	0.06(0.04 to 0.08)	0.03	0.03	3
Netherlands	0.883	1.27(0.6 to 1.74)	0.02	1.25	135
New Zealand	0.84	0.4(0.18 to 0.61)	0.03	0.38	68
Nicaragua	0.517	0.95(0.72 to 1.4)	0.03	0.93	110
Niger	0.162	1.69(1.21 to 2.37)	1.2	0.49	76
Nigeria	0.515	1.35(0.96 to 1.79)	0.03	1.32	141
Niue	0.711	1.69(1.16 to 2.39)	0.02	1.66	160
North Macedonia	0.744	0.09(0.05 to 0.11)	0.02	0.06	8
Northern Mariana Islands	0.771	4.47(3.18 to 5.88)	0.02	4.44	201
Norway	0.913	1.04(0.24 to 1.4)	0.02	1.02	116
Oman	0.783	4.18(2.48 to 5.79)	0.02	4.16	200
Pakistan	0.449	0.04(0.02 to 0.07)	0.03	0	1
Palau	0.738	0.28(0.2 to 0.36)	0.02	0.26	52
Palestine	0.588	0.3(0.17 to 0.43)	0.02	0.28	53
Panama	0.686	0.77(0.41 to 1.28)	0.02	0.75	100
Papua New Guinea	0.394	2.19(1.18 to 3.36)	0.03	2.16	184
Paraguay	0.638	0.76(0.47 to 1.35)	0.02	0.74	99
Peru	0.648	0.31(0.2 to 0.43)	0.03	0.28	54
Philippines	0.623	0.56(0.37 to 0.84)	0.03	0.53	82
Poland	0.802	0.22(0.11 to 0.39)	0.02	0.19	42
Portugal	0.743	0.43(0.26 to 0.94)	0.03	0.4	71
Puerto Rico	0.814	2.41(1.13 to 3.36)	0.02	2.38	190
Qatar	0.83	4.57(1.97 to 6.32)	0.02	4.55	202
Republic of Korea	0.878	0.1(0.07 to 0.16)	0.02	0.08	14
Republic of Moldova	0.696	0.27(0.18 to 0.59)	0.02	0.25	49
Romania	0.76	0.12(0.07 to 0.23)	0.03	0.09	18
Russian Federation	0.805	0.34(0.16 to 0.52)	0.02	0.32	58
Rwanda	0.429	1.33(0.91 to 1.86)	0.03	1.3	140
Saint Kitts and Nevis	0.746	2.37(1.17 to 4.52)	0.02	2.35	189
Saint Lucia	0.67	1.85(0.86 to 3.19)	0.02	1.83	170
Saint Vincent and the Grenadines	0.627	1.9(0.88 to 3.27)	0.02	1.87	176
Samoa	0.641	1.8(1.16 to 2.53)	0.03	1.78	167
San Marino	0.884	0.2(0.13 to 0.28)	0.03	0.17	37
Sao Tome and Principe	0.502	1.49(1.09 to 1.98)	0.02	1.46	152
Saudi Arabia	0.805	0.12(0.07 to 0.18)	0.02	0.09	17
Senegal	0.389	1.92(1.41 to 2.48)	0.03	1.88	178
Serbia	0.767	0.15(0.08 to 0.21)	0.02	0.12	21
Seychelles	0.724	0.69(0.47 to 1.04)	0.02	0.67	93
Sierra Leone	0.347	1.54(1.15 to 2.03)	0.03	1.51	154
Singapore	0.861	0.17(0.09 to 0.41)	0.02	0.15	30
Slovakia	0.812	0.19(0.06 to 0.27)	0.02	0.16	35
Slovenia	0.84	0.15(0.06 to 0.22)	0.02	0.13	22
Solomon Islands	0.407	2.61(1.57 to 4.11)	0.03	2.58	192
Somalia	0.081	1.26(0.71 to 2.48)	1.2	0.07	9
South Africa	0.678	0.89(0.62 to 1.14)	0.02	0.86	106
South Sudan	0.363	1.45(0.98 to 2.02)	0.03	1.42	148
Spain	0.767	0.54(0.23 to 0.77)	0.02	0.51	79
Sri Lanka	0.69	0.2(0.12 to 0.36)	0.03	0.17	38
Sudan	0.515	0.6(0.18 to 1.14)	0.03	0.57	87
Suriname	0.636	2.85(1.79 to 3.75)	0.03	2.82	195
Sweden	0.872	1.19(0.51 to 1.59)	0.02	1.17	128
Switzerland	0.929	0.46(0.24 to 0.65)	0.02	0.44	73
Syrian Arab Republic	0.619	0.06(0.05 to 0.1)	0.03	0.03	4
Taiwan (Province of China)	0.868	0.61(0.33 to 1.4)	0.02	0.59	88
Tajikistan	0.539	0.21(0.08 to 0.28)	0.03	0.18	41
Thailand	0.687	1.87(1.34 to 2.66)	0.02	1.85	174
Timor-Leste	0.514	0.97(0.56 to 1.64)	0.03	0.94	112
Togo	0.417	1.64(1.24 to 2.15)	0.03	1.6	157
Tokelau	0.626	1.61(1.08 to 2.15)	0.02	1.58	156
Tonga	0.636	1.8(1.19 to 2.47)	0.03	1.78	169
Trinidad and Tobago	0.757	1.31(0.83 to 2.34)	0.02	1.28	139
Tunisia	0.672	0.26(0.16 to 0.48)	0.02	0.24	48
Turkey	0.748	0.17(0.12 to 0.27)	0.02	0.15	28
Turkmenistan	0.67	0.17(0.1 to 0.28)	0.02	0.14	27
Tuvalu	0.589	1.87(1.21 to 2.66)	0.02	1.84	173
Uganda	0.404	1.11(0.72 to 1.61)	0.03	1.08	123
Ukraine	0.736	0.18(0.08 to 0.25)	0.02	0.16	31
United Arab Emirates	0.88	0.31(0.15 to 0.77)	0.03	0.28	55
United Kingdom	0.847	0.59(0.35 to 1.11)	0.03	0.56	85
United Republic of Tanzania	0.423	1.22(0.91 to 1.64)	0.03	1.19	130
United States of America	0.859	0.38(0.21 to 0.67)	0.02	0.36	66
United States Virgin Islands	0.799	1.13(0.61 to 1.52)	0.03	1.1	124
Uruguay	0.697	0.72(0.43 to 1.33)	0.02	0.69	94
Uzbekistan	0.631	0.19(0.11 to 0.29)	0.03	0.16	32
Vanuatu	0.485	2.96(1.58 to 4.28)	0.03	2.93	196
Venezuela (Bolivarian Republic of)	0.607	0.11(0.07 to 0.2)	0.03	0.08	13
Viet Nam	0.617	0.99(0.33 to 1.52)	0.03	0.96	113
Yemen	0.412	0.26(0.15 to 0.4)	0.03	0.22	46
Zambia	0.505	1.22(0.85 to 1.76)	0.03	1.19	131
Zimbabwe	0.476	1.86(1.27 to 2.72)	0.03	1.84	172

## Sheet: S9
Frontier Analysis of pyoderma ASDR in Different SDI Regions from 1990 to 2019
Location	SDI	Rate of DALYs	Frontier DALYs	Effective difference	Effective difference rank (Age-standardized DALYs rank)
Pakistan	0.449	6.69(3.47 to 12.53)	4.33	2.36	10
Bangladesh	0.483	22.75(16.75 to 32.18)	4.3	18.45	103
Lao People's Democratic Republic	0.49	24.27(16.25 to 34.33)	4.31	19.97	111
Nepal	0.422	6.82(3.59 to 12.83)	4.34	2.49	12
Honduras	0.496	28.37(21.03 to 37.06)	4.29	24.08	122
Malawi	0.384	29.66(21.38 to 39.61)	5.24	24.42	123
Madagascar	0.396	30.07(21.5 to 41.53)	5.5	24.56	124
Democratic Republic of the Congo	0.382	30.32(20.16 to 48.11)	5.23	25.09	126
Angola	0.47	29.62(20.98 to 41.68)	4.31	25.31	127
Burundi	0.284	31.88(20.99 to 45.98)	6.08	25.81	128
Ethiopia	0.343	32.15(23.58 to 42.83)	6.08	26.07	130
Uganda	0.404	30.57(20.98 to 42.93)	4.35	26.22	131
Bhutan	0.455	33.73(12.9 to 49.75)	4.32	29.41	135
Djibouti	0.459	34.36(24.42 to 49.1)	4.32	30.04	139
Rwanda	0.429	36.12(26.09 to 50.39)	5.21	30.91	143
Central African Republic	0.274	37.92(23.35 to 60.58)	6.09	31.83	144
Comoros	0.455	36.27(25.73 to 49.17)	4.33	31.93	145
South Sudan	0.363	39.25(27.7 to 54.04)	6.08	33.17	147
United Republic of Tanzania	0.423	38.64(29.11 to 52.03)	5.21	33.43	148
Eritrea	0.396	38.94(26.31 to 56.07)	5.21	33.72	149
Mozambique	0.307	43.68(30.64 to 62.06)	6.08	37.6	153
Togo	0.417	43.71(32.44 to 57.53)	4.34	39.37	155
Zimbabwe	0.476	44.68(32.6 to 61.45)	4.3	40.39	156
Chad	0.238	47.35(36.2 to 62.46)	6.46	40.89	157
Yemen	0.412	7.88(5.18 to 12.31)	5.21	2.67	16
Coted'Ivoire	0.408	46.25(32.3 to 63.1)	4.34	41.91	162
Liberia	0.37	47.98(32.84 to 69.49)	6.06	41.92	163
Sierra Leone	0.347	48.95(34.44 to 70.93)	6.08	42.88	165
Mauritania	0.496	47.73(31.58 to 66.34)	4.3	43.43	167
Gambia	0.399	49.97(36.57 to 66.86)	5.21	44.76	170
Senegal	0.389	50.46(36.22 to 66)	5.5	44.96	171
Guinea	0.325	51.17(37.96 to 67.75)	6.08	45.1	172
Mali	0.263	52.99(39.04 to 71.32)	6.1	46.89	173
Guinea-Bissau	0.355	53.22(39.1 to 71.45)	6.07	47.15	175
Haiti	0.432	52.2(31.5 to 87.91)	4.34	47.86	180
Benin	0.352	54.31(36.83 to 75.06)	6.08	48.23	181
Burkina Faso	0.257	56.28(41.89 to 74.68)	6.19	50.08	183
Cameroon	0.49	58.05(40.35 to 82.69)	4.3	53.75	186
Papua New Guinea	0.394	59.9(35.56 to 89.67)	4.35	55.56	189
Solomon Islands	0.407	75.96(45.03 to 129.33)	5.65	70.31	195
Vanuatu	0.485	80.97(45.75 to 114.92)	4.31	76.66	199
Somalia	0.081	36.86(22.92 to 66.98)	36.18	0.68	2
Afghanistan	0.343	14.12(8.61 to 21.72)	6.08	8.05	63
Niger	0.162	48.01(34.05 to 66.11)	36.19	11.82	83
Cambodia	0.469	20.16(15 to 27.9)	4.31	15.85	98

## Sheet: S10
Joinpoint regression Analysis of pyoderma in Different SDI Regions from 1990 to 2019
measure	location	joinpoint	AAPC.Index	Start.Obs	End.Obs	AAPC	AAPC_LCI	AAPC_UCI	Significant_indicator	Test.Statistic	P.Value	AAPC_95CI
DALYs (Disability-Adjusted Life Years)	Global	4	Full Range	1990	2019	-0.3772	-0.5342	-0.2201	Yes	-4.6989	0	-0.38 (-0.53 to -0.22)
DALYs (Disability-Adjusted Life Years)	High SDI	5	Full Range	1990	2019	1.7946	1.6779	1.9113	Yes	30.4072	0	1.79 (1.68 to 1.91)
DALYs (Disability-Adjusted Life Years)	High-middle SDI	4	Full Range	1990	2019	-0.3471	-0.5481	-0.1457	Yes	-3.3759	0.001	-0.35 (-0.55 to -0.15)
DALYs (Disability-Adjusted Life Years)	Low SDI	3	Full Range	1990	2019	-0.5279	-0.6094	-0.4462	Yes	-12.6484	0	-0.53 (-0.61 to -0.45)
DALYs (Disability-Adjusted Life Years)	Low-middle SDI	3	Full Range	1990	2019	-1.0046	-1.1493	-0.8597	Yes	-13.5274	0	-1 (-1.15 to -0.86)
DALYs (Disability-Adjusted Life Years)	Middle SDI	4	Full Range	1990	2019	-0.8846	-1.0285	-0.7405	Yes	-11.9864	0	-0.88 (-1.03 to -0.74)
Deaths	Global	5	Full Range	1990	2019	0.1501	-0.0395	0.34	No	1.5514	0.121	0.15 (-0.04 to 0.34)
Deaths	High SDI	4	Full Range	1990	2019	3.5682	3.4389	3.6977	Yes	54.9885	0	3.57 (3.44 to 3.7)
Deaths	High-middle SDI	5	Full Range	1990	2019	0.3132	-0.0504	0.6782	No	1.6879	0.091	0.31 (-0.05 to 0.68)
Deaths	Low SDI	5	Full Range	1990	2019	-0.3243	-0.4552	-0.1933	Yes	-4.8475	0	-0.32 (-0.46 to -0.19)
Deaths	Low-middle SDI	4	Full Range	1990	2019	-0.7689	-0.9949	-0.5424	Yes	-6.6353	0	-0.77 (-0.99 to -0.54)
Deaths	Middle SDI	4	Full Range	1990	2019	-0.8159	-0.9787	-0.6529	Yes	-9.7759	0	-0.82 (-0.98 to -0.65)
Incidence	Global	5	Full Range	1990	2019	0.2647	0.2588	0.2706	Yes	87.7329	0	0.26 (0.26 to 0.27)
Incidence	High SDI	5	Full Range	1990	2019	-0.1793	-0.1877	-0.1709	Yes	-41.897	0	-0.18 (-0.19 to -0.17)
Incidence	High-middle SDI	5	Full Range	1990	2019	0.0069	-0.002	0.0158	No	1.5116	0.131	0.01 (0 to 0.02)
Incidence	Low SDI	5	Full Range	1990	2019	0.127	0.1218	0.1322	Yes	47.9019	0	0.13 (0.12 to 0.13)
Incidence	Low-middle SDI	5	Full Range	1990	2019	0.2029	0.1981	0.2078	Yes	82.1911	0	0.2 (0.2 to 0.21)
Incidence	Middle SDI	4	Full Range	1990	2019	0.4209	0.4087	0.4332	Yes	67.6188	0	0.42 (0.41 to 0.43)

[truncated: 1 more sheets: S11]
